# Supplementary material for: Infant Vitamin D Supplements, Fecal Microbiota and Their Metabolites at 3 Months of Age in the CHILD Study Cohort
Source: Biomolecules. 2023 Jan 19;13(2):200. doi: 10.3390/biom13020200 (PMC9952978; doi:10.3390/biom13020200)
Supplement: Supplementary file 1 [file biomolecules-13-00200-s001.zip]

Archive with 1 entries (1 files):
- biomolecules-2121065-supplementary.pdf
